# Supplementary material for: Evaluating group dynamics through peer assessment during a global student collaboration of interprofessional healthcare education: A longitudinal study across 33 universities
Source: Anat Sci Educ. 2025 Mar 27;18(5):436–47. doi: 10.1002/ase.70026 (PMC12051087; doi:10.1002/ase.70026)
Supplement: Supplementary file 1 — Data S1. [file ASE-18-436-s003.txt]

Supplementary Figure 1. Demographics of student participants in the A) 2021-22 cohort and B) 2022-23 cohort.
Supplementary Figure 2. Collective distributions of percentage (%) IPAC scores (A–B) and normalized IPAC scores (C–D) from Rounds 1 (n=423) and 2 (n=209) across both 21–22 and 22–23 cohorts.
